# Supplementary material for: Cholesterol-modifying drugs in COVID-19
Source: Oxf Open Immunol. 2020 Jun 18;1(1):iqaa001. doi: 10.1093/oxfimm/iqaa001 (PMC7337782; doi:10.1093/oxfimm/iqaa001)
Supplement: iqaa001_Supplementary_Data [file iqaa001_supplementary_data.zip]

Archive with 2 entries (2 files):
- Report 1.docx
- Report 2.docx
